# Supplementary material for: Oral Immunization with Attenuated Salmonella Choleraesuis Expressing the FedF Antigens Protects Mice against the Shiga-Toxin-Producing Escherichia coli Challenge
Source: Biomolecules. 2023 Nov 30;13(12):1726. doi: 10.3390/biom13121726 (PMC10741478; doi:10.3390/biom13121726)
Supplement: Supplementary file 1 [file biomolecules-13-01726-s001.zip]

Archive with 1 entries (1 files):
- biomolecules-2699606-supplementary.pdf
